# Supplementary material for: Microbiology Galaxy Lab: The first community-driven gateway for reproducible and FAIR analysis of microbial data
Source: bioRxiv. 2025 Sep 16:2024.12.23.629682. Originally published 2024 Dec 27. Preprint. [Version 3] doi: 10.1101/2024.12.23.629682 (PMC11703195; doi:10.1101/2024.12.23.629682)
Supplement: Supplement 6 — Supplementary Table 4: Figure 3 tool suites represented on the figure as numbers. The table includes the numbers presented on the branches of Figure 3, which correspond to tool suites that can be used for every branch. [file media-6.tsv]

Number in Figure 2	Input step	Output step	Tool suites	Corresponding RRID or biotools ID
1	(Meta)genomics / (meta)transcriptomics: Raw data	(Meta)genomics / (meta)transcriptomics: Clean reads	falco	biotools:falco
			FastQC	RRID:SCR_014583
			Cutadapt	RRID:SCR_011841
			fastp	RRID:SCR_016962
			MultiQC	RRID:SCR_014982
			Porechop	RRID:SCR_016967
			Filtlong	RRID:SCR_024020
			Nanoplot	RRID:SCR_024128
			Pycoqc	RRID:SCR_024185
			FastQE	bio.tools:fastqe
			lighter	RRID:SCR_024095
			Rasusa	biotools:rasusa
			BBtools	biotools:bbtools
			SeqKit	RRID:SCR_018926
			NCBI FCS GX	RRID:SCR_026367
			Bowtie	RRID:SCR_005476
			BWA	RRID:SCR_010910
			minimap	RRID:SCR_018550
			SortMeRNA	RRID:SCR_014402
2	(Meta)genomics: Clean reads	(Meta)genomics: Identified typed strains / Taxonomic tables	MetaPhlAn	RRID:SCR_004915
			Kraken(2)	RRID:SCR_008140
			Bracken	bio.tools:bracken
			Diamond	RRID:SCR_016071
			Sylph	bio.tools:sylph
			mOTUs	bio.tools:motus
			(Re)Centrifuge	biotools:Recentrifuge
			GTDB-Tk	RRID:SCR_019136
			VirAnnot	biotools:virannot
			Metabuli
			MEGAN
3	Genomics: Clean reads	Genomics Assemblies	Shovill	RRID:SCR_017077
			Unicycler	RRID:SCR_024380
			SPades	RRID:SCR_000131
			Flye	RRID:SCR_017016
			SKESA	RRID:SCR_024341
			ABySS	RRID:SCR_010709
			Velvet	RRID:SCR_010755
			Unicycler	RRID:SCR_024380
			Racon	RRID:SCR_017642
			Pilon	RRID:SCR_014731
			Polypolish	biotools:polypolish
			QUAST	RRID:SCR_001228
			BUSCO	RRID:SCR_015008
			CheckM	RRID:SCR_016646
4	(Meta)genomics: Assemblies / Metagenome assembled genomes	(Meta)genomics: Reconstructed annotated complex & unknown genomes / Annotated gene catalog / Numerous functional elements / Antibiotic Resistance Genes / Antimicrobial peptides / Virulence Identification / Mob. elements transposons Genomics islands / Molecular typing / Biosythetic gene	Bakta	RRID:SCR_026400
			Prokka	RRID:SCR_014732
			Prodigal	RRID:SCR_011936
			Maker	RRID:SCR_005309
			braker	RRID:SCR_018964
			eggNOG Mapper	RRID:SCR_021165
			InterProScan	RRID:SCR_005829
			Funannotate	RRID:SCR_023039
			pharokka	RRID:SCR_026017
5	(Meta)genomics: Assemblies / Metagenome assembled genomes	(Meta)genomics: Reconstructed annotated complex & unknown genomes / Annotated gene catalog / Numerous functional elements / Antibiotic Resistance Genes / Antimicrobial peptides	HMMER	RRID:SCR_005305
6	(Meta)genomics: Assemblies / Metagenome assembled genomes	(Meta)genomics: Reconstructed annotated complex & unknown genomes / Annotated gene catalog / Numerous functional elements / Antibiotic Resistance Genes	Bakta	RRID:SCR_026400
			AMRFinderPlus	biotools:amrfinderplus
			ABRicate	RRID:SCR_021093
			fARGene	biotools:fargene
			hAMRonization	biotools:hamronization
			argNorm	biotools:argnorm
			StarAMR	biotools:staramr
			TB-Profiler	biotools:tb-profiler
			SeqSero2	biotools:SeqSero2
			abriTAMR	biotools:abritamr
7	(Meta)genomics: Assemblies / Metagenome assembled genomes	(Meta)genomics: Reconstructed annotated complex & unknown genomes / Annotated gene catalog / Numerous functional elements / Antibiotic Resistance Genes / Virulence Identification	ABRicate	RRID:SCR_021093
8	(Meta)genomics: Assemblies / Metagenome assembled genomes	(Meta)genomics: Reconstructed annotated complex & unknown genomes / Annotated gene catalog / Numerous functional elements / Antibiotic Resistance Genes / Mob. elements transposons Genomics islands	ISEScan	biotools:isescan
			Transit	RRID:SCR_016492
			PlasmidFinder	biotools:PlasmidFinder
9	(Meta)genomics: Assemblies / Metagenome assembled genomes	(Meta)genomics: Reconstructed annotated complex & unknown genomes / Annotated gene catalog / Numerous functional elements / Antibiotic Resistance Genes / Molecular typing	StarAMR	biotools:staramr
			chewBBaca	biotools:chewbbaca
			pyMLST	biotools:pymlst
			MLST	RRID:SCR_010245
			SISTR	RRID:SCR_024342
10	(Meta)genomics: Assemblies / Metagenome assembled genomes	(Meta)genomics: Reconstructed annotated complex & unknown genomes / Annotated gene catalog / Numerous functional elements / Antibiotic Resistance Genes	Integron Finder	biotools:integron_finder
			CRISPRCasFinder	biotools:CRISPRCasFinder
			MITOS	biotools:mitos
11	(Meta)genomics: Assemblies / Metagenome assembled genomes	(Meta)genomics: Reconstructed annotated complex & unknown genomes / Annotated gene catalog / Numerous functional elements / Antibiotic Resistance Genes / Biosythetic gene	antiSMASH	RRID:SCR_022060
			HMMER	RRID:SCR_005305
12	(Meta)genomics: Assemblies / Metagenome assembled genomes	(Meta)genomics: Reconstructed annotated complex & unknown genomes / Annotated gene catalog / Numerous functional elements / Antibiotic Resistance Genes	Gene Ontology	RRID:SCR_002811
			KEGG	RRID:SCR_012773
13	Genomics: Annotated gene catalog	Genomics: Compared genes	Orthofinder	RRID:SCR_017118
			Proteinortho
			Roary	RRID:SCR_018172
			Mauve	RRID:SCR_012852
			Clustal (Omega)	RRID:SCR_001591
			FastTree	RRID:SCR_015501
			RAxML	RRID:SCR_006086
			Circos	RRID:SCR_011798
			PPanGGOLiN	biotools:PPanGGOLiN
			Panaroo	RRID:SCR_021090
14	Genomics: Clean reads	Genomics: Mapped reads	BWA	RRID:SCR_010910
			Bowtie	RRID:SCR_005476
			minimap	RRID:SCR_018550
			Picard Tools	RRID:SCR_006525
15	Genomics: Mapped reads	Genomics: Called variants	FreeBayes	RRID:SCR_010761
			GATK	RRID:SCR_001876
			Bcftools	RRID:SCR_005227
			Snippy	RRID:SCR_023572
			medaka	biotools:medaka
			Clair3	RRID:SCR_026063
16	Genomics: Called variants	Genomics: Clean and annotated variants	VCFtools	RRID:SCR_001235
			SnpSift	RRID:SCR_015624
			SnpEff	RRID:SCR_005191
			Samtools	RRID:SCR_002105
17	Transcriptomics: Clean reads	Transcriptomics: Mapped reads	STAR	RRID:SCR_004463
			HISAT	RRID:SCR_015530
			Bowtie2	RRID:SCR_016368
18	Transcriptomics: Mapped reads	Transcriptomics: Gene counts	featureCounts	RRID:SCR_012919
			HTSeq	RRID:SCR_005514
19	Transcriptomics: Gene counts	Transcriptomics: Differentially expressed genes	edgeR	RRID:SCR_012802
			DESeq2	RRID:SCR_015687
20	Transcriptomics: Gene counts	Transcriptomics: Differentially expressed transcripts	StringTie	RRID:SCR_016323
			GFFCompare	biotools:gffcompare
			Cufflinks	RRID:SCR_014597
21	(Meta)proteomics: Raw data	(Meta)proteomics: Controlled mass spectra	msconvert	biotools:msconvert
			OpenMS	RRID:SCR_012042
22	(Meta)proteomics: Controlled mass spectra / Annotated gene catalog / Customised database	(Meta)proteomics: Microbial peptides	SearchGUI	RRID:SCR_012054
			PeptideShaker	RRID:SCR_002520
			MaxQuant	RRID:SCR_014485
			FragPipe	RRID:SCR_022864
23	(Meta)proteomics: Microbial peptides	(Meta)proteomics: Quantified microbial peptides / Protein groups	MaxQuant	RRID:SCR_014485
			PepQuery	biotools:PepQuery
			FragPipe	RRID:SCR_022864
			MSstatsTMT	biotools:msstatstmt
			iTRAQ	biotools:itraq
			UniPept	RRID:SCR_024987
24	(Meta)proteomics: Protein groups	(Meta)proteomics: Differential features / Visualisations	MSStats	RRID:SCR_014353
25	Metabarcoding: Raw reads / Clean, merged, amplicons / OTUs/ASVs / Taxonomic tables	Metabarcoding: Clean, merged, amplicons / OTUs/ASVs / Taxonomic tables / Diversity metrics / Community profile visualisations / Differential features	QIIME2	RRID:SCR_008249
			dada2	RRID:SCR_023519
			LotuS	biotools:LOTUS
			mothur	RRID:SCR_011947
			mOTUs	bio.tools:motus
			FROGs	biotools:frogs
26	Metabarcoding: Taxonomic tables	Metabarcoding: Functional tables	Picrust	RRID:SCR_016855
27	Metamicrobiome: Metabarcoding / Metagenomics / Metatranscriptomics / Metaproteomics: Differential features / Taxonomic tables	Metabarcoding / Metagenomics: Differential features	MaAsLin2	RRID:SCR_023241
			edgeR	RRID:SCR_012802
			ANCOM	RRID:SCR_024901
			ALDEx2	RRID:SCR_003364
28	Metagenomics: Taxonomic tables	Metagenomics: Diversity metrics	Krakentools	biotools:krakentools
29	Metagenomics / Metatranscriptomics: Taxonomic tables	Metagenomics / Metatranscriptomics: Community profile visulisations	KRONA	RRID:SCR_012785
			GraPhlAn	RRID:SCR_016130
			Pavian	RRID:SCR_016679
			Phinch	biotools:phinch
30	Metagenomics / Metatranscriptomics: Clean reads / Community profile visualisations	Metagenomics / Metatranscriptomics: Feature tables	HUMAnN	RRID:SCR_014620
			minimap	RRID:SCR_018550
			BWA-MEM	RRID:SCR_022192
			Diamond	RRID:SCR_016071
31	Metagenomics: Clean reads	Metagenomics: Antibiotic Resistance Genes	Groot	biotools:groot
			deepARG	biotools:deeparg
32	Metagenomics: Clean reads	Metagenomics: Assemblies	MEGAHIT	RRID:SCR_018551
			MetaSPades	biotools:metaspades
			Flye	RRID:SCR_017016
			Unicycler	RRID:SCR_024380
			Racon	RRID:SCR_017642
			Pilon	RRID:SCR_014731
			Polypolish	biotools:polypolish
			(meta)QUAST	RRID:SCR_001228
33	Metagenomics: Assemblies	Metagenomics: Metagenome assembled genomes	MetaBAT	RRID:SCR_019134
			CONCOCT	biotools:concoct
			MAxBin	biotools:maxbin
			SemiBin	biotools:semibin
			DASTool	biotools:dastool
			MetaWRAP	biotools:metawrap
			dRep	biotools:drep
			CoverM	biotools:coverm
			CheckM	RRID:SCR_016646
			Binette	biotools:binette
34	Metagenomics: Metagenome assembled genomes	Metagenomics: Annotated gene catalog / Reconstructed, annotated complex & unknown genomes	GTDB-Tk	RRID:SCR_019136
			Contig Annotation Tool (CAT)	RRID:SCR_008421
35	Metaproteomics: Controlled mass spectra / Community profile visualisations	Metaproteomics: Customised database	Metanovo	biotools:metanovo
36	Metaproteomics: Quantified microbial peptides	Metaproteomics: Taxonomic tables / Functional tables	Unipept	RRID:SCR_024987
37	Metaproteomics: Functional tables	Metaproteomics: Differential features / Visualisations	MetaQuantome	biotools:metaQuantome
